# Supplementary material for: The Effects of a Ketogenic Diet on Patients with Dihydrolipoamide Dehydrogenase Deficiency
Source: Nutrients. 2021 Oct 7;13(10):3523. doi: 10.3390/nu13103523 (PMC8540285; doi:10.3390/nu13103523)
Supplement: Supplementary file 1 [file nutrients-13-03523-s001.zip]

Archive with 1 entries (1 files):
- nutrients-1373313-supplementary.pdf
